# Supplementary material for: Clinical Factors Affecting Survival in Patients with Congenitally Corrected Transposition of the Great Arteries: A Systematic Review and Meta-Analysis
Source: J Clin Med. 2024 May 27;13(11):3127. doi: 10.3390/jcm13113127 (PMC11173277; doi:10.3390/jcm13113127)
Supplement: Supplementary file 1 [file jcm-13-03127-s001.zip]

Archive with 1 entries (1 files):
- jcm-2939814-supplementary.pdf
